# Supplementary material for: Methylation Patterns of the FKBP5 Gene in Association with Childhood Maltreatment and Depressive Disorders
Source: Int J Mol Sci. 2024 Jan 25;25(3):1485. doi: 10.3390/ijms25031485 (PMC10855893; doi:10.3390/ijms25031485)
Supplement: Supplementary file 1 [file ijms-25-01485-s001.zip]

Archive with 1 entries (1 files):
- ijms-2814057-supplementary.pdf
